# Supplementary material for: Left Ventricular-Arterial Coupling as an Independent Predictor of Adverse Events in Young Patients with ST Elevation Myocardial Infarction—A 3D Echocardiographic Study
Source: Biomedicines. 2024 Jan 4;12(1):105. doi: 10.3390/biomedicines12010105 (PMC10812951; doi:10.3390/biomedicines12010105)
Supplement: Supplementary file 1 [file biomedicines-12-00105-s001.zip]

Archive with 1 entries (1 files):
- biomedicines-2792402-supplementary.pdf
